# Supplementary material for: Cascade Dielectrophoretic Separation for Selective Enrichment of Polyhydroxybutyrate (PHB)-Producing Cyanobacterium Synechocystis sp. PCC 6803
Source: Micromachines (Basel). 2025 Dec 12;16(12):1402. doi: 10.3390/mi16121402 (PMC12734510; doi:10.3390/mi16121402)
Supplement: Supplementary file 1 [file micromachines-16-01402-s001.zip]

Archive with 1 entries (1 files):
- micromachines-3977193-supplementary.pdf
